# Supplementary material for: Pentafluoropropionic Anhydride Derivatization and GC-MS Analysis of Histamine, Agmatine, Putrescine, and Spermidine: Effects of Solvents and Starting Column Temperature
Source: Molecules. 2023 Jan 17;28(3):939. doi: 10.3390/molecules28030939 (PMC9920471; doi:10.3390/molecules28030939)
Supplement: Supplementary file 1 [file molecules-28-00939-s001.zip]

Archive with 1 entries (1 files):
- molecules-2120521-supplementary.pdf
